# Supplementary material for: Lactiplantibacillus plantarum HY7718 Improves Intestinal Integrity in a DSS-Induced Ulcerative Colitis Mouse Model by Suppressing Inflammation through Modulation of the Gut Microbiota
Source: Int J Mol Sci. 2024 Jan 1;25(1):575. doi: 10.3390/ijms25010575 (PMC10779067; doi:10.3390/ijms25010575)
Supplement: Supplementary file 1 [file ijms-25-00575-s001.zip]

Archive with 1 entries (1 files):
- ijms-2796861-supplementary.pdf
